# Supplementary material for: Marine-Derived Chitooligosaccharide Attenuates Obesity and Metabolic Syndrome in Bama Pigs Through LXR-Mediated Cholesterol Metabolism and Gut Microbiota Modulation
Source: Nutrients. 2026 Apr 14;18(8):1233. doi: 10.3390/nu18081233 (PMC13118871; doi:10.3390/nu18081233)
Supplement: Supplementary file 1 [file nutrients-18-01233-s001.zip]

Archive with 1 entries (1 files):
- nutrients-4220387-supplementary.pdf
